# Supplementary material for: Oncogenic Targets Regulated by Tumor-Suppressive miR-30c-1-3p and miR-30c-2-3p: TRIP13 Facilitates Cancer Cell Aggressiveness in Breast Cancer
Source: Cancers (Basel). 2023 Aug 21;15(16):4189. doi: 10.3390/cancers15164189 (PMC10453418; doi:10.3390/cancers15164189)
Supplement: Supplementary file 1 [file cancers-15-04189-s001.zip]

Archive with 2 entries (2 files):
- cancers-2493032-supplementary-Figures Cancers,  Oncogenic targets regulated by miR-30c-3p in breast cancer (July 26, 2023 re-revise version).pptx
- cancers-2493032-supplementary-Tables Cancers,  Oncogenic targets regulated by miR-30c-3p in breast cancer.xlsx
