# Supplementary material for: Oncogenic Targets Regulated by Tumor-Suppressive miR-30c-1-3p and miR-30c-2-3p: TRIP13 Facilitates Cancer Cell Aggressiveness in Breast Cancer
Source: Cancers (Basel). 2023 Aug 21;15(16):4189. doi: 10.3390/cancers15164189 (PMC10453418; doi:10.3390/cancers15164189)
Supplement: Supplementary file 1 [file cancers-15-04189-s001.zip › cancers-2493032-supplementary-Tables Cancers, Oncogenic targets regulated by miR-30c-3p in breast cancer.xlsx]

## Sheet: Table S1
Table S1: The sequences of primers used for SYBR Green assays
SYBR green primer	Forward	Reverse
TRIP13	TCAACAGCAACCTCATCACC	TTACCAGCTTGCCACTTTCC
GUSB	TGGGTCTGGATCAAAAACGC	AGGAACGCTGCACTTTTTGG

## Sheet: Table S2
Table S2: Reagents used in this study
Stealth RNAi siRNA	Concentration	Assay ID	Company
siTRIP13	10 nM	HSS113805 HSS190191	Invitrogen, Waltham, MA, USA
Antibody	Dilution	Catalog number	Company
TRIP13	WB 1:1000 IHC 1:100	19602-1-AP	Proteintech Group, Inc, Rosemont, IL, USA
β-actin	WB 1:2000	A1978	Sigma-Aldrich, St. Louis, MO, USA
pre-miR miRNA presursors	Concentration	Assay ID	Company
miR-30c-1-3p	10 nM	PM12472	Applied Biosystems, Waltham, MA, USA
miR-30c-2-3p	10 nM	PM12646	Applied Biosystems, Waltham, MA, USA
anti-miR Negative Control #1	10 nM	AM17010-	Applied Biosystems, Waltham, MA, USA
TRIP13 inhibitor	Concentration	Catalog number	Company
DCZ0415	10 mM	10mMHY-130603	MedChemExpress, Monmouth Junction, NJ, USA

## Sheet: Table S3
Table S3: Clinical characteristics of patients with breast cancer who provided specimens for immunohistochemical staining of TRIP13
No.	Age	Sex	Intrinsic Subtype	Pathological Grade	T	N	M	Pathological stage	ly	v
1	66	F	TNBC	3	1c	0	0	I	0	1
2	84	F	TNBC	3	2	3a	0	IIIC	1	1
3	35	F	TNBC	2	1b	0	0	I	1	1
